# Supplementary material for: Age, Sex, and Central Adiposity as Determinants of Autonomic Nervous System Reactivity in Adults
Source: Medicina (Kaunas). 2025 Sep 17;61(9):1682. doi: 10.3390/medicina61091682 (PMC12471804; doi:10.3390/medicina61091682)
Supplement: Supplementary file 1 [file medicina-61-01682-s001.zip]

Archive with 1 entries (1 files):
- medicina-3839225-supplementary.pdf
